# Supplementary material for: Designing multiple degenerate primers via consecutive pairwise alignments
Source: BMC Bioinformatics. 2008 Jan 27;9:55. doi: 10.1186/1471-2105-9-55 (PMC2253518; doi:10.1186/1471-2105-9-55)
Supplement: Additional file 1 — PAMPS implementation. This compressed package contains the implementation of PAMPS as two Win32 executable files. For more information, please refer to the README.txt that is enclosed within the compressed file. [file 1471-2105-9-55-S1.zip]

Archive with 3 entries (3 files):
- PAMPS-rsc.exe
- README.txt
- PAMPS.exe
